# Supplementary material for: Bacterial Diversity Associated with Wild Caught Anopheles Mosquitoes from Dak Nong Province, Vietnam Using Culture and DNA Fingerprint
Source: PLoS One. 2015 Mar 6;10(3):e0118634. doi: 10.1371/journal.pone.0118634 (PMC4352016; doi:10.1371/journal.pone.0118634)
Supplement: S1 Dataset — (XLSX) [file pone.0118634.s002.xlsx]

## Sheet: Résume TTGE et culture
Anopheles Dak Nong (2010 - 2011)
N°	Samples ID	Anopheles species	OTUs detected by PCR - TTGE	Cultivation	Isolates	Identified isolates
1	A1	An. maculatus	Sphingomonadaceae	No
	A1	An. maculatus	Novosphingobium sp.	No
2	A3	An. maculatus	Acinetobacter junii	No
	A3	An. maculatus	Novosphingobium sp.	No
3	A7	An. maculatus	Sphingomonadaceae	No
	A7	An. maculatus	Novosphingobium sp.	No
4	A8	An. maculatus	Acinetobacter sp.	No
	A8	An. maculatus	Acinetobacter junii	No
	A8	An. maculatus	Novosphingobium sp.	No
5	A 15	An. maculatus	Novosphingobium sp.	No
6	A 29	An. maculatus	Acinetobacter junii	No
	A 29	An. maculatus	Novosphingobium sp.	No
	A 29	An. maculatus	Acetobacteraceae	No
7	A106	An. maculatus	Acinetobacter junii	No
	A106	An. maculatus	Novosphingobium sp.	No
8	A136	An. maculatus	Acinetobacter sp.	No
	A136	An. maculatus	Novosphingobium sp.	No
9	A154	An. maculatus	Novosphingobium sp.	No
10	A155	An. maculatus	Acinetobacter sp.	No
	A155	An. maculatus	Novosphingobium sp.	No
11	A291	An. maculatus	Novosphingobium sp.	No
12	A292	An. maculatus	Sphingomonadales	No
13	A115	An. maculatus	Acinetobacter sp.	No
	A115	An. maculatus	Acinetobacter	No
	A115	An. maculatus	Novosphingobium sp.	No
14	A197	An. maculatus	Acinetobacter junii	No
	A197	An. maculatus	Novosphingobium sp.	No
15	A224	An. maculatus	Acinetobacter junii	No
	A224	An. maculatus	Sphingomonadales	No
16	A260	An. maculatus	Sphingomonadales	No
	A260	An. maculatus	Acetobacteraceae	No
	A260	An. maculatus	Acetobacteraceae	No
17	A294	An. maculatus	Enhydrobacter sp.	No
	A294	An. maculatus	Acinetobacter	No
	A294	An. maculatus	Acinetobacter junii	No
	A294	An. maculatus	Sphingomonadales	No
18	A299	An. maculatus	Acinetobacter junii	No
	A299	An. maculatus	Sphingomonadales	No
19	A300	An. maculatus	Acinetobacter junii	No
	A300	An. maculatus	Sphingomonadales	No
20	A301	An. maculatus	Acinetobacter junii	No
	A301	An. maculatus	Sphingomonadales	No
21	A156	An. dirus	Diplorickettsia massiliensis	No
	A156	An. dirus	Diplorickettsia massiliensis	No
22	A152	An. dirus	Acinetobacter junii	No
	A152	An. dirus	Novosphingobium sp.	No
23	A97	An. dirus	Novosphingobium sp.	No
24	A98	An. dirus	Sphingomonadaceae	No
	A98	An. dirus	Novosphingobium sp.	No
25	A99	An. dirus	Sphingomonadales	No
	A99	An. dirus	Sphingobium	No
26	A100	An. dirus	Moraxella osloensis	No
	A100	An. dirus	Acinetobacter junii	No
	A100	An. dirus	Sphingomonadales	No
27	A101	An. dirus	Acinetobacter junii	No
28	A102	An. dirus	Acinetobacter junii	No
	A102	An. dirus	Sphingomonadales	No
29	A103	An. dirus	Sphingomonadales	No
30	A104	An. dirus	Acinetobacter junii	No
	A104	An. dirus	Sphingomonadales	No
31	A222	An. dirus	Sphingomonadales	No
32	A247	An. dirus	Cellvibrio ostraviensis	No
	A247	An. dirus	Sphingomonadales	No
33	A249	An. dirus	Enterobacter aerogenes	No
	A249	An. dirus	Hafnia paralvei	No
	A249	An. dirus	Stenotrophomonas sp.	No
	A249	An. dirus	Enterobacter aerogenes	No
34	A253	An. dirus	Stenotrophomonas sp.	No
	A253	An. dirus	Enterobacter aerogenes	No
	A253	An. dirus	Stenotrophomonas maltophilia	No
	A253	An. dirus	Stenotrophomonas sp.	No
	A253	An. dirus	Pseudomonas sp.	No
35	A257	An. dirus	Sphingomonadaceae	No
	A257	An. dirus	Acinetobacter sp.	No
36	A258	An. dirus	Acinetobacter junii	No
	A258	An. dirus	Sphingomonadaceae	No
	A258	An. dirus	Acinetobacter sp.	No
37	A293	An. dirus	Acinetobacter junii	No
	A293	An. dirus	Sphingomonadaceae	No
	A293	An. dirus	Acinetobacter sp.	No
38	A297	An. dirus	Acinetobacter junii	No
	A297	An. dirus	Sphingomonadaceae	No
	A297	An. dirus	Acinetobacter sp.	No
39	A229	An. dirus	Tatumella sp.	No
	A229	An. dirus	Acinetobacter junii	No
	A229	An. dirus	Sphingomonadaceae	No
	A229	An. dirus	Acinetobacter sp.	No
40	A244	An. dirus	Acinetobacter junii	No
	A244	An. dirus	Sphingomonadaceae	No
	A244	An. dirus	Acinetobacter sp.	No
41	A173	An. gigas	Acinetobacter junii	No
	A173	An. gigas	Sphingomonadaceae	No
	A173	An. gigas	Acinetobacter sp.	No
42	A174	An. gigas	Acinetobacter junii	No
	A174	An. gigas	Sphingomonadaceae	No
	A174	An. gigas	Acinetobacter sp.	No
43	A157	An. gigas	Sphingomonadaceae	No
44	A158	An. gigas	Acinetobacter sp.	No
45	A159	An. gigas	Staphylococcus sciuri	No
	A159	An. gigas	Acinetobacter junii	No
	A159	An. gigas	Sphingomonadaceae	No
	A159	An. gigas	Acinetobacter sp.	No
46	A162	An. gigas	Thorsellia anophelis	No
	A162	An. gigas	Sphingomonas sp.	No
	A162	An. gigas	Acinetobacter sp.	No
47	A167	An. gigas	Acinetobacter junii	No
	A167	An. gigas	Sphingomonadaceae	No
	A167	An. gigas	Acinetobacter sp.	No
48	A170	An. gigas	Acinetobacter junii	No
	A170	An. gigas	Sphingomonadaceae	No
	A170	An. gigas	Acinetobacter sp.	No
49	A188	An. gigas	Acinetobacter junii	Yes
	A188	An. gigas	Acinetobacter sp.	Yes
50	A189	An. gigas	Acinetobacter	Yes
	A189	An. gigas	Acinetobacter junii	Yes
	A189	An. gigas	Acinetobacter sp.	Yes
51	A190	An. gigas	Acinetobacter sp.	Yes	A190GS	Bartonella sp.
	A190	An. gigas	Acinetobacter junii	Yes
52	A191	An. gigas	Acinetobacter sp.	Yes
	A191	An. gigas	Acinetobacter junii	Yes
53	A195	An. gigas	Thorsellia anophelis	Yes
	A195	An. gigas	Acinetobacter sp.	Yes
	A195	An. gigas	Acinetobacter junii	Yes
54	A196	An. gigas	Acinetobacter junii	Yes
	A196	An. gigas	Acinetobacter junii	Yes
55	A202	An. gigas	Acinetobacter junii	Yes
56	A203	An. gigas	Thorsellia anophelis	Yes
	A203	An. gigas	Acinetobacter sp.	Yes
	A203	An. gigas	Acinetobacter junii	Yes
57	A204	An. gigas	Acinetobacter sp.	Yes
	A204	An. gigas	Acinetobacter junii	Yes
	A204	An. gigas	Acinetobacter junii	Yes
58	A205	An. gigas	Acinetobacter sp.	Yes
	A205	An. gigas	Acinetobacter junii	Yes
59	A232	An. gigas	Acinetobacter junii	Yes
60	A271	An. gigas	Acinetobacter junii	Yes
61	A153	An. crawfordi	Pseudomonas aeruginosa	Yes
	A153	An. crawfordi	Micrococcaceae	Yes
	A153	An. crawfordi	Acinetobacter junii	Yes
	A153	An. crawfordi	Acinetobacter junii	Yes
	A153	An. crawfordi	Serratia sp.	Yes
62	A166	An. crawfordi	Pseudomonas aeruginosa	Yes
	A166	An. crawfordi	Acinetobacter junii	Yes
63	A168	An. crawfordi	Acinetobacter junii	Yes
64	A176	An. crawfordi	Thorsellia anophelis	Yes
	A176	An. crawfordi	Acinetobacter junii	Yes
65	A183	An. crawfordi	Yersinia sp.	Yes
	A183	An. crawfordi	Klebsiella pneumoniae	Yes
	A183	An. crawfordi	Acinetobacter junii	Yes
	A183	An. crawfordi	Serratia sp.	Yes
66	A192	An. crawfordi	Yersinia sp.	Yes
	A192	An. crawfordi	Enterococcus faecium	Yes
	A192	An. crawfordi	Acinetobacter junii	Yes
67	A171	An. barbumbrosus	Enhydrobacter aerosaccus	Yes	A171GS	Flavobacteriaceae
	A171	An. barbumbrosus	Acinetobacter junii	Yes
68	A178	An. barbumbrosus	Chryseobacterium sp.	Yes
	A178	An. barbumbrosus	Chryseobacterium sp.	Yes
	A178	An. barbumbrosus	Chryseobacterium sp.	Yes
	A178	An. barbumbrosus	Chryseobacterium	Yes
69	A179	An. barbumbrosus		Yes
70	A214	An. barbumbrosus	Acinetobacter junii	Yes
71	A225	An. barbumbrosus		Yes	A225GS	Flavobacteriaceae
72	A230	An. barbumbrosus	Microbacterium sp.	Yes	A230GA	Microbacterium sp.
	A230	An. barbumbrosus		Yes	A230GS	Microbacterium sp.
73	A231	An. barbumbrosus		Yes
74	A234	An. barbumbrosus		Yes	A234GS	Knoellia sp.
75	A252	An. crawfordi		Yes
76	A254	An. barbumbrosus	Acinetobacter junii	Yes
77	A255	An. barbumbrosus		Yes
78	A272	An. crawfordi		Yes	A2721GA	Brevibacterium sp.
	A272	An. crawfordi		Yes	A2722GA	Staphylococcus sciuri
	A272	An. crawfordi		Yes	A2723GA	Staphylococcus sciuri
	A272	An. crawfordi		Yes	A272GS	Brachybacterium spp.
79	A274	An. crawfordi	Enhydrobacter	Yes
80	A275	An. crawfordi	Enhydrobacter	Yes
81	A276	An. crawfordi		Yes
82	A277	An. crawfordi		Yes	A2771GA	Asaia spathodeae
	A277	An. crawfordi		Yes	A2772GA	Acinetobacter sp.
	A277	An. crawfordi		Yes	A2773GA	Asaia spathodeae
	A277	An. crawfordi		Yes	A277GS	Acinetobacter sp.
83	A114	An. maculatus		Yes
84	A116	An. maculatus		Yes
85	A278	An. maculatus		Yes
86	A218	An. maculatus		Yes
87	A219	An. maculatus		Yes	A219GA	Staphylococcus warneri
88	A16	An. maculatus		Yes	A16TSH	Janibacter sp.
89	A4	An. maculatus		Yes
90	A5	An. maculatus		Yes
91	A105	An. dirus		Yes
92	A107	An. dirus		Yes
93	A259	An. dirus		Yes
94	A206	An. gigas		Yes	A206R2A	Bacillus sp.
95	A207	An. gigas		Yes
96	A208	An. gigas		Yes
97	A209	An. gigas		Yes	A209GA	Staphylococcus warneri
98	A256	An. barbumbrosus		Yes	A2561TSH	Xanthomonas sp.
	A256	An. barbumbrosus		Yes	A2562TSH	Microbacterium sp.
	A256	An. barbumbrosus		Yes	A256GA	Microbacterium sp.
	A256	An. barbumbrosus		Yes	A256GTS	Microbacterium sp.
	A256	An. barbumbrosus		Yes	A256R2A	Microbacterium sp.
99	A279	An. barbumbrosus		Yes
100	A245	An. barbumbrosus	Staphylococcus sp.	Yes	A2451GA	Brachybacterium spp.
	A245	An. barbumbrosus	Staphylococcus sciuri	Yes	A2452GA	Staphylococcus sciuri
	A245	An. barbumbrosus		Yes	A245R2A	Brachybacterium spp.
	A245	An. barbumbrosus		Yes	A245TSH	Leucobacter chromiiresistens
	A245	An. barbumbrosus		Yes	A2452GTS	Brachybacterium spp.

## Sheet: Sheet2
			Species
69	A179	S5	crawfordi
71	A225	S5	Barbumbrosus						An. barbumbrosus	An. crawfordi	An. dirus	An. gigas	An. maculatus
73	A231	S5	Barbumbrosus					Total	13	12	23	24	28
74	A234	S5	Barbumbrosus					Positive	9	10	20	22	22
75	A252	S4	Crawfordi					Negative	4	2	3	2	6
77	A255	S5	Barbumbrosus						An. barbumbrosus	An. crawfordi	An. dirus	An. gigas	An. maculatus
78	A272	S5	Crawfordi					Positive samples (%)	69.9231
81	A276	S5	Crawfordi					Negative samples (%)
82	A277	S5	Crawfordi					Total
83	A114	S5	Maculatus						An. barbumbrosus	An. crawfordi	An. dirus	An. gigas	An. maculatus
84	A116	S5	Maculatus					Positive samples (%)	69.2308	83.3333	86.9565	91.6667	78.5714
85	A278	S1	Maculatus					Negative samples (%)	30.7692	16.6667	13.0435	8.33333	21.4286
86	A218	S2	Maculatus					Total	13	12	23	24	28
87	A219	S2	Maculatus
88	A16	S2	Maculatus
89	A4	S2	Maculatus
90	A5	S2	Maculatus
91	A105	S4	Dirus
92	A107	S4	Dirus
93	A259	S4	Dirus
94	A206	S5	Gigas
95	A207	S5	Gigas
96	A208	S5	Gigas
97	A209	S5	Gigas
98	A256	S5	Barbumbrosus
99	A279	S5	Barbumbrosus
